# Supplementary material for: The Role of Selenium in Pathologies: An Updated Review
Source: Antioxidants (Basel). 2022 Jan 27;11(2):251. doi: 10.3390/antiox11020251 (PMC8868242; doi:10.3390/antiox11020251)
Supplement: Supplementary file 1 [file antioxidants-11-00251-s001.zip]

Archive with 1 entries (1 files):
- antioxidants-1498410-supplementary.pdf
